# Supplementary material for: Transcriptomic Response of Breast Cancer Cells MDA-MB-231 to Docosahexaenoic Acid: Downregulation of Lipid and Cholesterol Metabolism Genes and Upregulation of Genes of the Pro-Apoptotic ER-Stress Pathway
Source: Int J Environ Res Public Health. 2020 May 25;17(10):3746. doi: 10.3390/ijerph17103746 (PMC7277693; doi:10.3390/ijerph17103746)
Supplement: Supplementary file 1 [file ijerph-17-03746-s001.zip]

Archive with 9 entries (8 files):
- Chenais_Supplementary_Table_S1.xlsx
- __MACOSX/
- __MACOSX/._Chenais_Supplementary_Table_S1.xlsx
- Chenais_Supplementary_Table_S2.xlsx
- __MACOSX/._Chenais_Supplementary_Table_S2.xlsx
- Chenais_Supplementary_Table_S3.xlsx
- __MACOSX/._Chenais_Supplementary_Table_S3.xlsx
- Chenais_Supplementary_Table_S4.xlsx
- __MACOSX/._Chenais_Supplementary_Table_S4.xlsx
