# Supplementary material for: Transcriptomic Response of Breast Cancer Cells MDA-MB-231 to Docosahexaenoic Acid: Downregulation of Lipid and Cholesterol Metabolism Genes and Upregulation of Genes of the Pro-Apoptotic ER-Stress Pathway
Source: Int J Environ Res Public Health. 2020 May 25;17(10):3746. doi: 10.3390/ijerph17103746 (PMC7277693; doi:10.3390/ijerph17103746)
Supplement: Supplementary file 1 [file ijerph-17-03746-s001.zip › Chenais_Supplementary_Table_S1.xlsx]

## Sheet: Table S1
Supplementary Table S1. Primer sequence used for quantitative RT-PCR analysis
Gene Name	Primer orientation	Primer sequence	Tm (°C)	Efficiency
ANGPTL4	Forward	GGCTCAGTGGACTTCAACCG	61.4	110.9
	Reverse	CCGTGATGCTATGCACCTTCT	59.8
ATF4	Forward	ATGACCGAAATGAGCTTCCTG	57.9	94.5
	Reverse	GCTGGAGAACCCATGAGGT	58.8
DDIT3/CHOP	Forward	GGAAACAGAGTGGTCATTCCC	59.8	96.4
	Reverse	CTGCTTGAGCCGTTCATTCTC	59.8
PLIN2	Forward	ATGGCAGAGAACGGTGTGAAG	59.8	101.3
	Reverse	CAACTGCAATTTGCGGCTC	56.7
SERPINE1	Forward	GCACCACAGACGCGATCTT	58.8	104.3
	Reverse	ACCTCTGAAAAGTCCACTTGC	57.9
IL1A	Forward	CGCCAATGACTCAGAGGAAGA	59.8	118.2
	Reverse	AGGGCGTCATTCAGGATGAA	57.3
IL1B	Forward	ATGATGGCTTATTACAGTGGCAA	57.1	110.7
	Reverse	GTCGGAGATTCGTAGCTGGA	59.4
HMOX1	Forward	AAGACTGCGTTCCTGCTCAAC	59.8	103.1
	Reverse	AAAGCCCTACAGCAACTGTCG	59.8
C5AR1	Forward	ATCTTTGCAGTCGTCTTCCTG	57.9	101.5
	Reverse	CGGCTACCGCCAAGTTGAG	61.0
GAPDH	Forward	GAAGGTGAAGGTCGGAGTC	58.8	93.5
	Reverse	GAAGATGGTGATGGGATTTC	55.2
ACTB	Forward	AAAGACCTGTACGCCAACAC	57.3	83.0
	Reverse	GTCATACTCCTGCTTGCTGAT	57.9
