# Supplementary material for: Transcriptomic Response of Breast Cancer Cells MDA-MB-231 to Docosahexaenoic Acid: Downregulation of Lipid and Cholesterol Metabolism Genes and Upregulation of Genes of the Pro-Apoptotic ER-Stress Pathway
Source: Int J Environ Res Public Health. 2020 May 25;17(10):3746. doi: 10.3390/ijerph17103746 (PMC7277693; doi:10.3390/ijerph17103746)
Supplement: Supplementary file 1 [file ijerph-17-03746-s001.zip › Chenais_Supplementary_Table_S2.xlsx]

## Sheet: Table S2
Supplementary Table S2. Alphabetical list and Log2 fold change values of significantly DHA-upregulated genes, including protein coding genes, pseudogenes and RNA coding genes.
official symbol*	official full name (according to GeneCards®)	main functions (according to GeneCards®)	Log2 fold change		p values
			12h	24h	12h	24h
AARS	Alanyl-TRNA Synthetase 1	aminoacyl-tRNA synthesis		1.45644		0
ABCC9	ATP Binding Cassette Subfamily C Member 9	transmembrane transporter		1.92457		4.28907e-80
AC008440.10	-	LncRNA **		1.24988		4.9507e-19
AC012501.3	Tubulin, Alpha 1b (TUBA1B) Pseudogene	pseudogene		1.07784		2.12628e-05
AC074391.1	-	LincRNA		1.27623		1.16056e-06
AC093642.5	-	pseudogene		1.22349		1.33381e-10
ADM2	Adrenomedullin 2	hormone activity		1.97103		8.77569e-74
ADTRP	Androgen Dependent TFPI Regulating Protein	Hydroxy-fatty acids metabolism		1.27321		2.47643e-24
AKNA	AT-Hook Transcription Factor	microtubule organizer; transcription factor		1.54426		1.8562e-206
AKR1B10 ***	Aldo-Keto Reductase Family 1 Member B10	Metabolism of fat-soluble vitamins	1.90097	1.83626	1.65017e-16	2.82201e-17
AKR1C1	Aldo-Keto Reductase Family 1 Member C1	progesterone metabolism	1.25889	2.2501	2.00955e-135	0
AKR1C3	Aldo-Keto Reductase Family 1 Member C3	prostaglandin metabolism	1.06621		1.16742e-44
AL591479.1	-	pseudogene		1.4237		6.889e-09
ALMS1-IT1	ALMS1 Intronic Transcript 1	LncRNA		1.17685		7.33723e-06
ALOX5AP	Arachidonate 5-Lipoxygenase Activating Protein	leukotriene biosynthesis		1.19013		8.30451e-54
AMIGO2	Adhesion Molecule With Ig Like Domain 2	cell-cell interaction		1.50481		0
ANGPTL4	Angiopoietin Like 4	Lipoprotein metabolism; Regulation of lipid metabolism by Peroxisome proliferator-activated receptor alpha (PPARalpha)	3.58379	3.06177	7.69195e-147	0
ANKFN1	Ankyrin Repeat And Fibronectin Type III Domain Containing 1	-		1.65425		6.83464e-71
ANXA10	Annexin A10	-	1.91412	1.70969	6.3116e-10	5.05676e-08
ARFRP1	ADP Ribosylation Factor Related Protein 1	Vesicle-mediated transport; Golgi-to-ER retrograde transport.		1.06178		4.63713e-98
ARHGAP40	Rho GTPase Activating Protein 40	signal transduction; GTPase activator		1.04043		5.85925e-79
ARHGEF2	Rho/Rac Guanine Nucleotide Exchange Factor 2	signal transduction; GTPase activator		1.27094		0
ASNS	Asparagine Synthetase (Glutamine-Hydrolyzing)	asparagin synthesis		2.81474		0
ATF4	Activating Transcription Factor 4	transcription factor; ER-stress apoptosis pathway		1.11944		0
BAIAP2L2	BAR/IMD Domain Containing Adaptor Protein 2 Like 2	signal transduction; cytoskeletal adaptor		1.02996		1.93372e-10
BCDIN3D-AS1	BCDIN3D Antisense RNA 1	LncRNA		1.64971		8.81021e-16
SPX (C12orf39)	Spexin Hormone	modulation of cardiovascular and renal function; energy metabolism and storage; inhibits adrenocortical cell proliferation		2.95802		0
LEXM (C1orf177)	Lymphocyte Expansion Molecule	-		1.41878		1.61533e-07
C5AR1	Complement C5a Receptor 1	signal transduction; immune response		3.95645		1.19289e-259
CALR	Calreticulin	calcium binding chaperone; nuclear receptor signaling		1.3105		0
CCND2	Cyclin D2	cell cycle regulation		1.11608		5.09952e-77
CD22	CD22 Molecule	cell-cell interaction; immune response		1.04415		2.36424e-17
CEBPB	CCAAT Enhancer Binding Protein Beta (previously NF-IL6)	transcription factor		1.17031		9.05893e-184
CEBPG	CCAAT Enhancer Binding Protein Gamma	transcription factor; Akt apoptosis pathway		1.20427		2.12143e-224
CH25H	Cholesterol 25-Hydroxylase	cholesterol catabolism		1.14818		4.18935e-08
CHAC1	ChaC Glutathione Specific Gamma-Glutamylcyclotransferase 1	glutathione metabolism; apoptosis		1.62225		3.6189e-213
CLDN1	Claudin 1	tight junction component; water permeability		2.42747		3.37548e-171
CPEB3	Cytoplasmic Polyadenylation Element Binding Protein 3	translational repressor		1.03614		9.22308e-17
CPT1A	Carnitine Palmitoyltransferase 1A	fatty acid catabolism	1.24853		7.08201e-279
CRELD1	Cysteine Rich With EGF Like Domains 1	-		1.05501		5.62829e-69
CRELD2	Cysteine Rich With EGF Like Domains 2	-		1.32243		8.50092e-242
CSF2	Colony Stimulating Factor 3 (G-CSF)	signal transduction; immune response	1.04	1.09932	3.77188e-22	8.85444e-116
CSF3	Colony Stimulating Factor 2 (GM-CSF)	signal transduction; immune response		1.13287		8.38674e-37
CTC-308K20.1	-	LncRNA		1.08038		6.66181e-10
CTC-573N18.1	-	LincRNA		2.98104		8.76059e-55
CTD-2003C8.2	-	LincRNA		1.77027		5.14693e-08
CTD-2555C10.3	-	LincRNA		2.29882		7.0724e-31
CTD-2616J11.2	-	LncRNA		1.16678		0.00012126
CTH	Cystathionine Gamma-Lyase	cysteine metabolism		2.59391		0
CXCL2	C-X-C Motif Chemokine Ligand 2	chemokine		1.64395		3.94384e-123
CXCL3	C-X-C Motif Chemokine Ligand 3	chemokine		1.72113		1.07199e-78
DDIT3	DNA Damage Inducible Transcript 3	transcription factor; ER-stress apoptosis pathway		2.04028		6.40203e-267
DDIT4	DNA Damage Inducible Transcript 4	transcription factor; mTORC1 apoptosis pathway		1.24778		1.36804e-290
DDR2	Discoidin Domain Receptor Tyrosine Kinase 2	signal transduction; migration and invasiveness		1.07043		1.79965e-13
DLEC1	DLEC1 Cilia And Flagella Associated Protein	May act as a tumor suppressor by inhibiting cell proliferation		4.9329		2.17417e-42
DNAJB11	DnaJ Heat Shock Protein Family (Hsp40) Member B11	co-chaperone of the endoplasmic reticulum lumen		1.0664		4.00712e-202
DNAJB9	DnaJ Heat Shock Protein Family (Hsp40) Member B9	regulation of ATPase activity of 70 kDa heat shock proteins		1.46405		1.38095e-142
ECM2	Extracellular Matrix Protein 2	cell adhesion		2.77838		2.3792e-24
EIF4EBP1	Eukaryotic Translation Initiation Factor 4E Binding Protein 1	Repressor of translation initiation		1.25049		1.32486e-137
EPGN	Epithelial Mitogen	signal transduction; proliferation	1.22908	2.66575	1.28854e-05	5.20861e-60
EREG	Epiregulin	signal transduction; proliferation and migration		1.63645		8.0324e-213
ERN1	Endoplasmic Reticulum To Nucleus Signaling 1	misfolded protein degradation; ER stress response		1.03746		1.83676e-116
ERO1B (ERO1LB)	Endoplasmic Reticulum Oxidoreductase 1 Beta	Oxidoreductase involved in disulfide bond formation in the endoplasmic reticulum		1.30464		7.50667e-138
ERRFI1	ERBB Receptor Feedback Inhibitor 1	Negative regulator of EGFR signaling		1.00327		3.2084e-218
ESRP1	Epithelial Splicing Regulatory Protein 1	mRNA splicing factor		4.12074		2.22614e-70
F2RL2	Coagulation Factor II Thrombin Receptor Like 2	signal transduction		1.47739		8.21602e-30
FAM86B1	Family With Sequence Similarity 86 Member B1	lysine methyltransferase activity		1.68652		2.54535e-24
FAM86B3P	Family With Sequence Similarity 86 Member B3, Pseudogene	pseudogene		1.45562		3.49257e-17
FBXL13	F-Box And Leucine Rich Repeat Protein 13	E3 ubiquitin ligase; ciliary/flagellar cell motility		1.11483		8.50962e-38
FICD	FIC Domain Containing	adenylyltransferase; ER stress response; unfolded protein response		1.38152		7.36993e-111
FLRT1	Fibronectin Leucine Rich Transmembrane Protein 1	signal transduction; cell adhesion		3.39184		2.63182e-73
FTCDNL1	Formiminotransferase Cyclodeaminase N-Terminal Like	bone homeostasis		1.12331		3.61382e-06
FUT1	Fucosyltransferase 1 (H Blood Group)	protein glycosylation		1.52197		3.86824e-89
G0S2	G0/G1 Switch 2	apoptosis induction; Regulation of lipid metabolism by Peroxisome proliferator-activated receptor alpha (PPARalpha)		1.52459		6.20808e-187
GARS1	Glycyl-TRNA Synthetase 1	aminoacyl-tRNA synthesis		1.47401		0
GAS5	Growth Arrest Specific 5	LncRNA; cellular growth arrest and apoptosis		1.13186		1.81004e-125
GCLM	Glutamate-Cysteine Ligase Modifier Subunit	glutathione metabolism	1.00158		1.28329e-127
GDAP1	Ganglioside Induced Differentiation Associated Protein 1	neuronal development		1.01225		4.97722e-27
GDF15	Growth Differentiation Factor 15	signal transduction		3.94839		1.22647e-177
GFPT1	Glutamine-Fructose-6-Phosphate Transaminase 1	protein glycosylation		1.31875		0
GPCPD1	Glycerophosphocholine Phosphodiesterase 1	Glycerophospholipid biosynthesis		1.70046		6.29933e-213
GPR1	G Protein-Coupled Receptor 1	signal transduction; inflammation		1.43475		1.2325e-68
GPT2	Glutamic-Pyruvic Transaminase 2	amino acid metabolism		1.12571		4.49374e-236
GTPBP2	GTP Binding Protein 2	signal transduction		1.34828		0
HERPUD1	Homocysteine Inducible ER Protein With Ubiquitin Like Domain 1	misfolded protein degradation; ER stress response, Unfolded Protein Response		1.60194		0
HKDC1	Hexokinase Domain Containing 1	hexose metabolism; carbon metabolism in cancer	1.17148	1.16395	6.44547e-27	7.02926e-35
HMOX1	Heme Oxygenase 1	heme catabolism	1.46575	2.16516	9.53991e-232	0
HOXB7	Homeobox B7	transcription factor; cell proliferation and differentiation		1.28244		2.74046e-05
HOXB9	Homeobox B9	transcription factor; cell proliferation and differentiation		1.28897		5.96271e-133
HSPA5	Heat Shock Protein Family A (Hsp70) Member 5	endoplasmic reticulum chaperone; ER stress response		2.28014		0
HSPA6	Heat Shock Protein Family A (Hsp70) Member 6	protein chaperone; misfolded protein degradation	1.16325		2.31868e-12
HYOU1	Hypoxia Up-Regulated 1	protein chaperone; misfolded protein degradation; unfolded protein response		1.3005		0
IARS	Isoleucyl-TRNA Synthetase 1	aminoacyl-tRNA synthesis		1.0561		5.9055e-276
IFRD1	Interferon Related Developmental Regulator 1	putative transcriptional co-activator/repressor; cell proliferation and differentiation		1.16536		1.63895e-159
IL12A	Interleukin 12A	signal transduction; immune response		1.11811		1.64913e-08
IL1A	Interleukin 1 Alpha	signal transduction; inflammatory response		2.38947		3.71064e-265
IL1B	Interleukin 1 Beta	signal transduction; inflammatory response		1.5515		5.44627e-148
IL20RB	Interleukin 20 Receptor Subunit Beta	signal transduction; inflammatory response		2.03067		9.91367e-78
IL24	Interleukin 24	signal transduction; apoptosis inductor		1.66374		4.14159e-07
INHBE	Inhibin Subunit Beta E	signal transduction; apoptosis inductor; proliferation inhibitor, ER stress response		3.43251		3.73473e-82
IVNS1ABP	Influenza Virus NS1A Binding Protein	Involved in many cell functions, including pre-mRNA splicing, the aryl hydrocarbon receptor (AHR) pathway, F-actin organization and protein ubiquitination		1.01462		9.6351e-160
KDM7A-DT (JHDM1D-AS1)	KDM7A Divergent Transcript	LncRNA		1.05731		6.35686e-06
KCNK3	Potassium Two Pore Domain Channel Subfamily K Member 3	potassium homeostasy	1.69929	1.43593	1.74153e-19	4.58583e-18
KITLG	KIT Ligand	signal transduction; pleiotropic		1.03415		2.49984e-28
KLF4	Kruppel Like Factor 4	transcription factor; Contributes to the down-regulation of p53/TP53 transcription		1.02817		6.126e-210
KLHDC7B	Kelch Domain Containing 7B	-		2.90853		1.17691e-16
LAMB3	Laminin Subunit Beta 3	cell adhesion and migration		1.06745		7.70289e-208
LGR6	Leucine Rich Repeat Containing G Protein-Coupled Receptor 6	signal transduction; Wnt pathway		1.69599		3.94978e-15
LINC00662	Long Intergenic Non-Protein Coding RNA 662	LincRNA		1.67508		8.68532e-181
ATP2B1-AS1 (LINC00936)	ATP2B1 Antisense RNA 1	LncRNA		1.38716		1.96207e-17
LRRC2	Leucine Rich Repeat Containing 2	-		1.54312		3.99957e-09
LUCAT1	Lung Cancer Associated Transcript 1	LncRNA		1.23322		1.67009e-20
LURAP1L	Leucine Rich Adaptor Protein 1 Like	-		1.91859		7.6432e-118
MAMSTR	(MEF2 Activating Motif And SAP Domain Containing Transcriptional Regulator	transcriptional co-activator		1.17748		1.19615e-05
MANF	Mesencephalic Astrocyte Derived Neurotrophic Factor	neuropeptide; pancreatic secretion, gut mobility and energy homeostasis		1.66609		0
MARS	Methionyl-TRNA Synthetase 1	aminoacyl-tRNA synthesis		1.22692		0
CSKMT (METTL12)	Citrate Synthase Lysine Methyltransferase	lysine methyltransferase activity		1.3802		8.88066e-13
MIR29A	MicroRNA 29a	miRNA; energy metabolism		1.44115		2.25932e-33
MKX	Mohawk Homeobox	putative morphogenetic regulator of cell adhesion		1.52269		4.91094e-67
MOCOS	Molybdenum Cofactor Sulfurase	Metabolism of water-soluble vitamins and cofactors		1.145		2.46307e-181
MOV10L1	Mov10 Like RISC Complex RNA Helicase 1	piRNA processing; transposable element inhibition		3.67307		1.58947e-23
MSR1	Macrophage Scavenger Receptor 1	LDL endocytosis		1.23284		1.9268e-05
MSTO1	Misato Mitochondrial Distribution And Morphology Regulator 1	mitochondrial biogenesis		1.25726		1.06828e-96
MSTO2P	Misato Family Member 2, Pseudogene	pseudogene		1.18988		3.83893e-12
MTHFD2	Methylenetetrahydrofolate Dehydrogenase (NADP+ Dependent) 2, Methenyltetrahydrofolate Cyclohydrolase	Metabolism of water-soluble vitamins and cofactors		1.62581		0
MXD1	MAX Dimerization Protein 1 (known as MAD)	transcriptional repressor		1.30421		2.54089e-248
NAGS	N-Acetylglutamate Synthase	urea metabolism		1.1335		3.93157e-80
NAMPTP1 (NAMPTL)	Nicotinamide Phosphoribosyltransferase Pseudogene 1	pseudogene		1.00257		2.68071e-32
NBR2	Neighbor Of BRCA1 LncRNA 2	LncRNA; energy metabolism; breast cancer		1.04491		6.3575e-18
NECAB2	N-Terminal EF-Hand Calcium Binding Protein 2	calcium signaling		1.86899		2.93467e-09
NEURL2	Neuralized E3 Ubiquitin Protein Ligase 2	ubiquitin-mediated degradation of beta-catenin; myofiber differentiation and maturation		1.11422		0.00010303
NGF	Nerve Growth Factor	signal transduction		1.18112		9.79569e-42
NUPR1	Nuclear Protein 1, Transcriptional Regulator	transcriptional regulator; stress response		2.47998		1.45419e-14
OLAH	Oleoyl-ACP Hydrolase	fatty acyl-CoA biosynthesis		2.08593		1.68355e-17
OR7E38P	Olfactory Receptor Family 7 Subfamily E Member 38 Pseudogene	pseudogene		1.19187		5.07966e-39
OSCAR	Osteoclast Associated Ig-Like Receptor	bone homeostasis		1.83611		5.16236e-20
PABPC1L	Poly(A) Binding Protein Cytoplasmic 1 Like	mRNA processing		1.08632		1.70336e-20
PALM2	Paralemmin 2	-		1.09187		8.71741e-16
PAPPA2	Pappalysin 2	Metalloproteinase, which specifically cleaves insulin-like growth factor binding protein (IGFBP)-5		1.96001		1.19693e-217
PCDH12	Protocadherin 12	cell adhesion and migration		1.25314		4.49384e-07
PCK2	Phosphoenolpyruvate Carboxykinase 2, Mitochondrial	neoglucogenesis; Glucocorticoid receptor regulatory network; Regulation of lipid metabolism Insulin signaling-generic cascades.		1.95897		0
PCSK5	Proprotein Convertase Subtilisin/Kexin Type 5	protein maturation		1.58531		0.000271494
PDK4	Pyruvate Dehydrogenase Kinase 4	regulation of glucose metabolism; regulation of fatty acid metabolism	2.45507	2.01262	2.49287e-183	3.29831e-86
PELI2	Pellino E3 Ubiquitin Protein Ligase Family Member 2	ubiquitin-mediated degradation of protein; TLR (TLR4) and IL1B signaling pathway		1.04833		0.00215173
PHGDH	Phosphoglycerate Dehydrogenase	amino acid metabolism		1.20133		7.72535e-301
PI3	Peptidase Inhibitor 3	elastase-specific inhibitor; antimicrobial peptide		1.34781		9.58423e-14
PIP5KL1	Phosphatidylinositol-4-Phosphate 5-Kinase Like 1	signal transduction		1.21417		1.3592e-15
PLIN2	Perilipin 2	Lipid droplets component; marker of lipid accumulation; Regulation of lipid metabolism by Peroxisome proliferator-activated receptor alpha (PPARalpha)	1.86259	2.11765	0	0
PLPP5 (PPAPDC1B)	Phospholipid Phosphatase 5	phospholipid metabolism; possible metastatic suppressor		1.09488		3.78191e-32
PPP1R15A	Protein Phosphatase 1 Regulatory Subunit 15A	signal transduction; adaptator protein; apoptosis inductor		1.05189		1.67354e-253
PRKG2	Protein Kinase CGMP-Dependent 2	signal transduction; Wnt pathway		1.02474		3.00213e-05
PSAT1	Phosphoserine Aminotransferase 1	amino acid metabolism		1.97843		0
PSPH	Phosphoserine Phosphatase	amino acid metabolism		1.29002		2.40456e-137
PTGS2	Prostaglandin-Endoperoxide Synthase 2 (Cyclooxygenase-2)	prostaglandin metabolism		1.56525		7.601e-85
PTPRH	Protein Tyrosine Phosphatase Receptor Type H	signal transduction; apoptosis inductor		1.14131		6.98993e-39
PYCR1	Pyrroline-5-Carboxylate Reductase 1	amino acid metabolism		1.13872		2.28596e-163
PYY	Peptide YY	neuropeptide; pancreatic secretion, gut mobility and energy homeostasis		1.16115		0.000375898
RAB11B-AS1	RAB11B Antisense RNA 1	LncRNA	1.08632	1.13128	4.96265e-06	6.55826e-07
RAB3IL1	RAB3A Interacting Protein Like 1	signal transduction; GTPase activator		1.00384		6.05284e-18
RND1	Rho Family GTPase 1	signal transduction; GTPase activator		1.11844		2.16578e-12
VLDLR-AS1 (RP11-125B21.2)	VLDLR Antisense RNA 1	LncRNA		2.78018		1.77629e-48
LINC01537 (RP11-169D4.1)	Long Intergenic Non-Protein Coding RNA 1537	LincRNA		1.09261		0.000855784
LOC101928994 (RP11-227H15.4)	unknown	LncRNA	1.11617	1.63391	0.00129389	4.16557e-09
LINC02310 (RP11-255G12.3)	Long Intergenic Non-Protein Coding RNA 2310	LincRNA		1.39027		8.11526e-19
LINC01363 (RP11-277B15.2)	Long Intergenic Non-Protein Coding RNA 1363	LincRNA	1.24233		0.000285058
RP11-325K4.3	-	LncRNA		1.54352		7.91131e-08
LINC02434 (RP11-366H4.1)	Long Intergenic Non-Protein Coding RNA 2434	LincRNA		1.13485		1.12855e-07
RP11-390P2.4	-	-		1.0791		1.58734e-08
LURAP1L-AS1 (RP11-3L8.3)	LURAP1L Antisense RNA 1	LncRNA		1.13797		0.000241651
NMRAL2P (RP11-443P15.2)	NmrA Like Redox Sensor 2, Pseudogene	pseudogene	1.58244	2.19052	1.96525e-31	6.46014e-73
RP11-452L6.5	-	LncRNA		1.31573		7.29977e-14
RP11-61L19.3	-	-		1.39179		4.81454e-07
RP11-888D10.4	-	LncRNA		1.05407		0.00105993
RP5-875H18.4	-	LncRNA	2.13415		2.88907e-09
RPLP0P2	Ribosomal Protein Lateral Stalk Subunit P0 Pseudogene 2	pseudogene		2.25136		8.93873e-136
RPS6KA2	Ribosomal Protein S6 Kinase A2	signal transduction; proliferation; putative tumor suppressor		1.19625		0
APTR (RSBN1L-AS1)	Alu-Mediated CDKN1A/P21 Transcriptional Regulator	LncRNA		1.49797		3.34314e-33
S100P	S100 Calcium Binding Protein P	calcium signaling		1.26911		1.47532e-37
SARS1	Seryl-TRNA Synthetase 1	aminoacyl-tRNA synthesis		1.2088		0
SCN8A	Sodium Voltage-Gated Channel Alpha Subunit 8	voltage-dependent sodium ion permeability of excitable membranes		1.40648		5.43421e-07
SDF2L1	Stromal Cell Derived Factor 2 Like 1	misfolded protein degradation		1.51498		3.60732e-84
SEL1L	SEL1L Adaptor Subunit Of ERAD E3 Ubiquitin Ligase	misfolded protein degradation		1.01945		2.52255e-261
SEL1L3	SEL1L Family Member 3	-		1.79474		0
SERPINE1	Serpin Family E Member 1	cell adhesion and migration		1.15679		0
SESN2	Sestrin 2	signal transduction; proliferation		1.42741		4.00189e-255
SH2D5	SH2 Domain Containing 5	-		1.23853		1.75766e-15
SHANK2	SH3 And Multiple Ankyrin Repeat Domains 2	synapse component		3.7337		2.70308e-99
SLC16A1	Solute Carrier Family 16 Member 1	Monocarboxylate transporter		2.37459		0
SLC1A4	Solute Carrier Family 1 Member 4	neutral amino acid transporter		1.87922		0
SLC22A15	Solute Carrier Family 22 Member 15	Organic ion transporters		1.48616		9.19255e-136
SLC25A20	Solute Carrier Family 25 Member 20	carnitine-acylcarnitine translocase	1.05052		5.7605e-60
SLC35B1	Solute Carrier Family 35 Member B1	nucleotide sugar transporter		1.0095		9.92374e-111
SLC3A2	Solute Carrier Family 3 Member 2	Component of several heterodimeric amino acid transporter complexes		1.97305		0
SLC43A1	Solute Carrier Family 43 Member 1	large neutral amino acids transporter; prostate cancer		1.31507		8.67344e-64
SLC5A4	Solute Carrier Family 5 Member 4	sugar-sensitive sodium transporter		1.02984		0.000480683
SLC6A9	Solute Carrier Family 6 Member 9	Glycine transporter		2.18476		1.10122e-223
SLC7A11	Solute Carrier Family 7 Member 11	anionic amino acid transporter		1.31363		0
SLC7A5	Solute Carrier Family 7 Member 5	large neutral amino acids transporter		1.38546		0
SLCO2B1	Solute Carrier Organic Anion Transporter Family Member 2B1		1.18444	1.7543	2.57488e-12	3.25862e-28
SLFN5	Schlafen Family Member 5	-		1.08844		1.44989e-147
SNORD63	Small Nucleolar RNA, C/D Box 63	Small nucleolar RNA		1.29592		1.01506e-05
SQSTM1	Sequestosome 1	signal transduction; NF-KB pathway; autophagy		1.18838		0
ST6GALNAC3	ST6 N-Acetylgalactosaminide Alpha-2,6-Sialyltransferase 3	protein glycosylation		1.52781		2.41719e-29
STC2	Stanniocalcin 2	anti-hypocalcemic action on calcium and phosphate homeostasis		1.34157		0
SYTL1	Synaptotagmin Like 1	vesicle trafficking		1.34055		3.17944e-11
TMEM106A	Transmembrane Protein 106A	macrophages activation; possible role in inhibition of proliferation and migration		1.04872		2.21584e-16
TMEM241	Transmembrane Protein 241	-		1.033		1.8944e-41
TNFSF15	TNF Superfamily Member 15	apoptosis induction		1.55501		1.80791e-38
TNIP3	TNFAIP3 Interacting Protein 3	inhibitor of NF-kB pathway		1.01073		1.61112e-23
TREM1	Triggering Receptor Expressed On Myeloid Cells 1	signal transduction; immune response		1.99567		1.3906e-77
TRIB1	Tribbles Pseudokinase 1	signal transduction		1.10212		2.76364e-192
TRIB3	Tribbles Pseudokinase 3	signal transduction; inhibition of NF-KB pathway		2.21588		0
TRIM54	Tripartite Motif Containing 54 protein	microtubule-dependent signaling pathway	1.66131	1.18517	5.73536e-30	1.73605e-11
TUBE1	Tubulin Epsilon 1	microtubule organizer		1.4255		2.96589e-150
UNC5B	Unc-5 Netrin Receptor B	apoptosis induction		1.7918		2.32965e-57
UPP1	Uridine Phosphorylase 1	nucleotide metabolism		1.31046		1.58815e-180
WARS1	Tryptophanyl-TRNA Synthetase 1	aminoacyl-tRNA synthesis		1.41204		0
XBP1	X-Box Binding Protein 1	transcription factor; ER-stress apoptosis pathway		1.18445		6.05469e-256
ZBED3-AS1	ZBED3 Antisense RNA 1	LncRNA; inhibitor of Wnt/beta-catenin pathway		1.24814		9.3452e-08
ZNF773	Zinc Finger Protein 773	putative transcription factor		1.65223		1.68494e-11
*red italicized acronyms correspond to former gene name.
**LncRNA, long non-coding RNA; LincRNA, long intergenic non-coding RNA.
***Highlighted gene names and Log2 fold change values correspond to genes that were upregulated both at 12h and 24h.
