# Supplementary material for: Transcriptomic Response of Breast Cancer Cells MDA-MB-231 to Docosahexaenoic Acid: Downregulation of Lipid and Cholesterol Metabolism Genes and Upregulation of Genes of the Pro-Apoptotic ER-Stress Pathway
Source: Int J Environ Res Public Health. 2020 May 25;17(10):3746. doi: 10.3390/ijerph17103746 (PMC7277693; doi:10.3390/ijerph17103746)
Supplement: Supplementary file 1 [file ijerph-17-03746-s001.zip › Chenais_Supplementary_Table_S3.xlsx]

## Sheet: Table S3
Supplementary Table S3. Alphabetical list and Log2 fold change values of significantly DHA-downregulated genes, including protein coding genes, pseudogenes and RNA coding genes.
official symbol*	official full name (according to GeneCards®)	main functions (according to GeneCards®)	Log2 fold change		p values
			12h	24h	12h	24h
AC005329.7	-	LncRNA **		-1.39338		6.14884e-16
AC144652.1 ***	-	LncRNA	-1.43403	-1.10279	1.82289e-11	1.62543e-07
ACOT1	Acyl-CoA Thioesterase 1	Fatty acid biosynthesis	-1.46238	-1.60764	9.34903e-09	2.88846e-07
ADAMTS4	A Disintegrin And Metalloproteinase With Thrombospondin Motifs 4	peptidase activity and metallopeptidase activity		-1.27843		1.06475e-06
ALDOC	Fructose-Bisphosphate Aldolase C	Glucose metabolism		-1.07538		4.14383e-48
ANKRD1	Ankyrin Repeat Domain 1	Regulation of lipid metabolism by Peroxisome proliferator-activated receptor alpha (PPARalpha)	-1.10485		8.92468e-75
ANO1	Anoctamin 1	Calcium-activated chloride channel		-1.57053		1.32436e-06
AP000769.1	Finkel-Biskis-Reilly Murine Sarcoma Virus Pseudogene	Pseudogene		-1.03083		6.02552e-09
AP001062.7	novel transcript, antisense to C21orf2	LncRNA		-1.02558		9.24142e-08
AP1M2	Adaptor Related Protein Complex 1 Subunit Mu 2	protein sorting in the trans-Golgi network and endosomes		-1.14981		6.21402e-119
APLN	Apelin	endogenous ligand for the G-protein coupled apelin receptor		-1.15983		1.6435e-11
ARG2	Arginase 2	Arginine and proline metabolism	-1.1498		3.33821e-08
ARNT2	Aryl Hydrocarbon Receptor Nuclear Translocator 2	Transcription factor, Regulation of lipid metabolism by Peroxisome proliferator-activated receptor alpha (PPARalpha)		-1.05238		1.76442e-64
ASAP3	ArfGAP With SH3 Domain, Ankyrin Repeat And PH Domain 3	GTPase activator activity		-1.19115		8.61597e-130
ASPM	Abnormal Spindle Microtubule Assembly	mitotic spindle regulation and coordination of mitotic processes		-1.01141		3.09059e-152
BCL3	BCL3 Transcription Coactivator	transcriptional co-activator of NF-kappa B		-1.20487		3.42569e-104
BDNF	Brain Derived Neurotrophic Factor	nerve growth factor family		-1.0898		3.34642e-40
BMP4	Bone Morphogenetic Protein 4	regulation of heart development and adipogenesis		-1.03632		2.83762e-64
BRICD5	BRICHOS Domain Containing 5	-		-1.17816		1.23223e-05
BZRAP1-AS1	-	LncRNA		-1.08551		3.79435e-08
DEPP1 (C10orf10)	DEPP1 Autophagy Regulator	regulation of autophagy (positive or negative ?)		-1.18338		1.17846e-15
C1QTNF2	C1q And TNF Related 2	-		-1.00684		0.000584375
C1QTNF6	C1q And TNF Related 6	-		-1.08844		3.0255e-101
C2orf72	-	-		-1.03679		2.17842e-08
C6orf223	-	-	-1.74931		1.60764e-23
CA8	Carbonic Anhydrase 8)	Does not have a carbonic anhydrase catalytic activity; may have oncogenic role		-1.26448		1.82167e-12
CACNA1A	Calcium Voltage-Gated Channel Subunit Alpha1 A	voltage-gated calcium channel activity (vérifier implication apoptose/prolif)		-1.00842		1.68818e-06
CD14	CD-14 molecule	surface antigen; coreceptor for bacterial lipopolysaccharide		-1.08707		0.000193685
CD34	CD-34 molecule	surface antigen; possible adhesion molecule	-1.2593	-1.80272	5.13405e-05	2.77696e-09
CDC42BPG	CDC42 Binding Protein Kinase Gamma	serine/threonine protein kinase; possible involvement in invasion		-1.40124		4.73711e-23
CDK15	Cyclin Dependent Kinase 15	antiapoptotic serine/threonine kinase		-1.1425		5.81835e-37
CDKN2C	Cyclin Dependent Kinase Inhibitor 2C	Inhibits cell growth and proliferation		-1.1589		6.43304e-109
CLDN2	Claudin 2	tight junction-specific obliteration of the intercellular space	-1.35957		2.76169e-05
CLIC5	Chloride Intracellular Channel 5	chloride channel activity and voltage-gated chloride channel activity.		-1.40109		1.49976e-05
CNTF	Ciliary Neurotrophic Factor	growth factor, survival factor for various neuronal cell types		-1.0413		8.93916e-05
COL1A1	Collagen Type I Alpha 1 Chain	extracellular matrix structural constituent		-1.00081		1.59098e-53
COL9A3	Collagen Type IX Alpha 3 Chain	extracellular matrix structural constituent		-1.15153		3.46389e-06
CSRNP3	Cysteine And Serine Rich Nuclear Protein 3	Transcription factor; may play a role in apoptosis		-1.19842		1.96207e-17
GJC1 (CTC-296K1.4)	Gap Junction Protein Gamma 1	gap junction channel activity		-1.11445		2.50404e-38
CTD-2105E13.13	-	LincRNA		-1.27654		5.46754e-05
CTSK	Cathepsin K	extracellular matrix degradation		-1.07622		4.70554e-10
DACH1	Dachshund Family Transcription Factor 1	Transcription factor		-1.1584		1.58864e-10
DHCR24	24-Dehydrocholesterol Reductase	cholesterol biosynthesis (via desmosterol)		-1.16006		0
DHCR7	7-Dehydrocholesterol Reductase	cholesterol biosynthesis (via desmosterol)	-1.15335	-1.28792	4.88517e-229	1.28821e-236
DMPK	Myotonic Dystrophy Associated Protein Kinase	signal transduction; adaptator protein		-1.05973		9.00037e-75
DOK3	Docking Protein 3	signal transduction; serine-threonine kinase		-1.00917		7.36397e-21
EDN1	Endothelin 1	vasoconstrictive peptide; Aberrant expression of this gene may promote tumorigenesis		-1.04183		5.28047e-25
ELOVL3	ELOVL Fatty Acid Elongase 3	Fatty acid biosynthesis		-1.20021		6.67008e-05
EPHB3	Ephrin Type-B Receptor 3	cell-cell signaling; receptor tyrosine kinase (cancer progression)		-1.13504		6.71894e-45
ERBB3	Erb-B2 Receptor Tyrosine Kinase 3	signal transduction; receptor tyrosine kinase; cell proliferation		-1.32601		2.13069e-08
F13A1	Coagulation Factor XIII A Chain	clotting		-1.8174		5.02935e-21
FADS2	Fatty Acid Desaturase 2	biosynthesis of highly unsaturated fatty acids (HUFA)	-1.03274	-1.74186	2.03349e-214	0
TRPM8 (FAM115D)	TRPM8 Channel Associated Factor 2 Pseudogene 1	Pseudogene		-1.23189		0.000147033
FAM13C	Family With Sequence Similarity 13 Member C	-		-1.55323		2.56421e-09
FAM20C	Golgi Associated Secretory Pathway Kinase	biomineralization; also plays a role in lipid homeostasis, wound healing and cell migration and adhesion		-1.23324		2.345e-165
TENT5C (FAM46C)	Terminal Nucleotidyltransferase 5C	mRNA stability; Mainly targets mRNAs encoding endoplasmic reticulum-targeted protein and may be involved in induction of cell death		-1.60684		6.38598e-112
FASN	Fatty Acid Synthase	fatty acid biosynthesis		-1.16124		1.84902e-244
FBXO43	F-Box Protein 43	protein-ubiquitin ligase		-1.37486		5.1213e-38
FDFT1	Farnesyl-Diphosphate Farnesyltransferase 1	cholesterol biosynthesis; Regulation of lipid metabolism by Peroxisome proliferator-activated receptor alpha (PPARalpha)		-1.04339		1.55482e-133
FGFR3	Fibroblast Growth Factor Receptor 3	signal transduction; receptor tyrosine kinase; cell proliferation		-1.0597		6.7897e-09
FOSB	FosB Proto-Oncogene, AP-1 Transcription Factor Subunit	Transcription factor; cell proliferation	-1.19683		1.14286e-76
FRMPD3	FERM And PDZ Domain Containing 3	signal transduction		-1.41492		3.30271e-19
GAS2L1	Growth Arrest Specific 2 Like 1	microtubules regulation		-1.00165		5.70715e-95
CASTOR3 (GATS)	CASTOR Family Member 3	-		-1.03915		6.13635e-08
CASTOR2 (GATSL2)	Cytosolic Arginine Sensor For MTORC1 Subunit 2	signal transduction; negative regulator of the TORC1 signaling pathway		-1.01542		6.65462e-05
GLCCI1	Glucocorticoid Induced 1	-		-1.0999		1.08898e-25
GPER1	G Protein-Coupled Estrogen Receptor 1	signal transduction; estrogen response (associé à cancer du sein triple -)		-1.54163		7.18853e-31
GPR85	G Protein-Coupled Receptor 85	signal transduction		-1.18818		6.49695e-05
GRPR	Gastrin Releasing Peptide Receptor	signal transduction		-1.32992		7.75584e-17
GYG2	Glycogenin 2	glycogen metabolism		-1.07544		5.4868e-13
HMGCR	3-Hydroxy-3-Methylglutaryl-CoA Reductase	cholesterol biosynthesis; Regulation of lipid metabolism by Peroxisome proliferator-activated receptor alpha (PPARalpha)		-1.11866		2.42225e-177
HMGCS1	3-Hydroxy-3-Methylglutaryl-CoA Synthase 1	Regulation of lipid metabolism by Peroxisome proliferator-activated receptor alpha (PPARalpha)	-1.31575	-1.56078	4.08205e-227	0
HOXB6	Homeobox B6	Transcription factor		-1.00423		4.55604e-15
HOXC10	Homeobox C10	Transcription factor		-1.04365		2.41334e-06
hsa-mir-1199	MIR1199	miRNA		-1.39444		4.294e-08
IDI1	Isopentenyl-Diphosphate Delta Isomerase 1	Terpenoid backbone biosynthesis; Regulation of cholesterol biosynthesis by SREBP (SREBF).	-1.10787	-1.59931	4.9782e-165	0
INHBB	Inhibin Subunit Beta B	signal transduction		-1.40112		3.3293e-109
INSIG1	Insulin Induced Gene 1	Regulation of cholesterol biosynthesis by SREBP (SREBF).	-1.95291	-2.49796	0	0
ISM1	Isthmin 1	angiogenesis inhibitor		-1.32048		1.20069e-20
ITGA7	Integrin Subunit Alpha 7	cell adhesion molecule		-1.05633		3.86259e-08
KCTD15	Potassium Channel Tetramerization Domain Containing 15	-	-1.14445		0.00180052
CEMIP (KIAA1199)	Cell Migration Inducing Hyaluronidase 1	Glycosaminoglycan metabolism; invasion and cancer dissemination	-1.0279		0.000219734
KIF18B	Kinesin Family Member 18B	microtubules depolymerisation; Golgi-to-ER retrograde transport		-1.06481		6.93987e-166
KIF20A	Kinesin Family Member 20A	cytokinesis; Golgi-to-ER retrograde transport		-1.2442		0
KLF17	Kruppel Like Factor 17	Transcription repressor; Acts as a negative regulator of epithelial-mesenchymal transition and metastasis in breast cancer		-1.15682		2.49731e-06
KLRC2	Killer Cell Lectin Like Receptor C2	cell-cell signaling		-1.10117		0.000316861
LDB3	LIM Domain Binding 3	signal transduction; adaptator protein		-1.27793		1.52354e-05
LDLR	Low Density Lipoprotein Receptor	lipoprotein metabolism; cholesterol metabolism		-1.44299		0
LINC00263	Long Intergenic Non-Protein Coding RNA 263	LincRNA	-1.63657	-1.91835	1.35383e-35	1.23114e-33
LINC00622	Long Intergenic Non-Protein Coding RNA 622	LincRNA		-1.09313		0.000448572
LIPG	Lipase G, Endothelial Type	lipoprotein metabolism	-1.54793	-1.81546	3.02815e-163	2.45286e-166
ADGRL3 (LPHN3)	Adhesion G Protein-Coupled Receptor L3	signal transduction; cell adhesion		-1.00058		0.000435105
LSS	Lanosterol Synthase	cholesterol biosynthesis (via desmosterol)		-1.02251		3.56786e-177
MAN1C1	Mannosidase Alpha Class 1C Member 1	glycosylase		-1.28443		8.15466e-10
MAP2K6	Mitogen-Activated Protein Kinase Kinase 6	signal transduction		-1.51141		1.60507e-07
MDGA1	MAM Domain Containing Glycosylphosphatidylinositol Anchor 1	Post-translational modification- synthesis of GPI-anchored proteins		-1.0874		6.1659e-38
MEF2C	Myocyte Enhancer Factor 2C	Transcription factor		-1.30838		5.68851e-08
MEOX1	Mesenchyme Homeobox 1	Transcription factor	-1.07917	-1.75557	8.21547e-06	6.60328e-10
MFNG	O-Fucosylpeptide 3-Beta-N-Acetylglucosaminyltransferase	signal transduction; Notch pathway		-1.53225		3.99387e-22
MMP11	Matrix Metallopeptidase 11	extracellular matrix degradation		-1.01656		0.000137686
MSMO1	Methylsterol Monooxygenase 1	terpenoid backbone biosynthesis	-1.20097	-1.27007	6.93851e-131	4.50573e-176
MVK	Mevalonate Kinase	Terpenoid backbone biosynthesis; Regulation of cholesterol biosynthesis by SREBP (SREBF).	-1.19055	-1.71536	6.28131e-98	6.47438e-164
NANOS1	Nanos C2HC-Type Zinc Finger 1	maybe translational repression; Capable of interfering with the proadhesive and anti-invasive functions of E-cadherin. Up-regulates the production of MMP14 to promote tumor cell invasion.		-1.12889		1.77358e-20
NDNF	Neuron Derived Neurotrophic Factor	endothelial cell survival; matrix adhesion ??		-1.07451		1.29897e-08
NEURL1B	Neuralized E3 Ubiquitin Protein Ligase 1B	E3 ubiquitin-protein ligase; Notch pathway		-1.82095		5.52375e-156
NKX2-1	NK2 Homeobox 1	Transcription factor		-1.138		5.93715e-07
NKX3-2	NK3 Homeobox 2	transcription repressor		-1.09508		1.31194e-09
NOG	Noggin	signal transduction; Inhibitor of bone morphogenetic proteins signaling		-1.03548		2.69567e-39
NPPA-AS1	Natriuretic pPeptide A Antisense RNA 1	LncRNA	-1.22324	-1.53305	4.0516e-05	2.20532e-07
NR2F1	Nuclear Receptor Subfamily 2 Group F Member 1	nuclear hormone receptor and transcriptional regulator		-1.2449		5.88928e-52
NREP	Neuronal Regeneration Related Protein	- ; unclear		-1.03097		2.79532e-60
OLFML2B	Olfactomedin Like 2B	extracellular matrix binding		-1.63314		5.92071e-26
OLR1	Oxidized Low Density Lipoprotein Receptor 1	lipoprotein metabolism	-1.20601	-1.16044	0.000100732	7.7019e-05
PADI3	Peptidyl Arginine Deiminase 3	protein post-traductional modification	-1.00875	-1.1834	4.16172e-07	7.83017e-08
PCDH18	Protocadherin 18	cell-cell interaction		-1.43374		1.31393e-08
PCDH7	Protocadherin 7	cell-cell interaction		-1.34532		9.81937e-86
PCF11	Cleavage And Polyadenylation Factor Subunit	mRNA processing		-1.05021		2.91346e-86
PDE4B	Phosphodiesterase 4B	signal transduction		-1.85708		2.81953e-11
PDE5A	Phosphodiesterase 5A	signal transduction		-1.03658		2.10573e-08
PDE7B	Phosphodiesterase 7B	signal transduction		-1.3059		3.53078e-14
PIF1	PIF1 5'-To-3' DNA Helicase	DNA helicase; inhibition of telomerase		-1.10387		1.15975e-44
PIK3R3	Phosphoinositide-3-Kinase Regulatory Subunit 3	signal transduction		-1.46493		2.12432e-86
PLAT	Plasminogen Activator, Tissue Type	extracellular matrix degradation		-1.06918		1.39741e-142
PLEKHS1	Pleckstrin Homology Domain Containing S1	-	-1.06749	-2.20698	3.28584e-07	2.59899e-16
PLK1	Polo Like Kinase 1	signal transduction; negative control of cell proliferation and apoptosis		-1.0262		8.19295e-142
PNPLA3	Patatin Like Phospholipase Domain Containing 3	triacylglycerol metabolism		-1.03821		2.74731e-14
RAB37	Ras-Related Protein Rab-37	signal transduction		-1.11885		0.000501415
RAB42	Ras-Related Protein Rab-42	signal transduction		-1.00051		6.11015e-07
RAPGEF4	Rap Guanine Nucleotide Exchange Factor 4	signal transduction		-1.01311		4.88463e-07
RCAN2	Regulator Of Calcineurin 2	signal transduction		-1.12044		0.000260978
RCSD1	RCSD Domain Containing 1	actin filament binding		-1.46264		6.01189e-99
RHOV	Ras Homolog Family Member V	signal transduction		-1.60404		1.78559e-07
RIMKLA	Ribosomal Modification Protein RimK Like Family Member A	Alanine, aspartate and glutamate metabolism.		-1.23614		1.44259e-13
RNF43	Ring Finger Protein 43	E3 ubiquitin-protein ligase; negative regulation of Wnt pathway	-1.11951	-1.33206	2.4097e-09	3.68734e-07
PLS3-AS1 (RP1-93I3.1)	PLS3 Antisense RNA 1	LncRNA		-1.23773		1.44025e-07
RP11-1055B8.6	-	-		-1.22483		0.000232784
RP11-23P13.7	-	LincRNA		-1.21745		1.33737e-17
RP11-378A13.1	-	LncRNA		-1.03052		0.000968267
RP11-381E24.1	Ribosomal Protein L13 (RPL13) Pseudogene	pseudogene		-1.25555		6.36294e-05
RP11-661A12.14	-	LincRNA		-1.0108		4.65342e-15
RP11-802E16.3	-	LncRNA		-1.1722		1.07692e-19
RP11-93B14.5	SLCO4A1 Antisense RNA 1	LncRNA		-1.0143		1.16243e-17
RP4-639F20.1	-	-		-1.06608		2.19703e-26
RPPH1	Ribonuclease P RNA Component H1	tRNA processing		-1.29015		7.58278e-11
SAPCD2	Suppressor APC Domain Containing 2	positive regulation of cell proliferation and tumor cell growth		-1.15417		1.3744e-104
SCD	Stearoyl-CoA Desaturase	Fatty Acyl-CoA Biosynthesis; Regulation of cholesterol biosynthesis by SREBP (SREBF).	-1.81896	-2.28015	0	0
SCNN1A	Sodium Channel Epithelial 1 Subunit Alpha	Nonvoltage-gated sodium channels		-1.08643		7.63234e-06
SCUBE1	Signal Peptide, CUB Domain And EGF Like Domain Containing 1	cell adhesion molecule ?		-1.21444		1.99053e-05
CAVIN2 (SDPR)	Caveolae Associated Protein 2	Regulation of caveolae morphology		-1.62442		5.65895e-163
SEMA6B	Semaphorin 6B	axon guidance		-1.15423		6.57527e-110
SERTAD4	SERTA Domain Containing 4	-		-1.36897		4.6395e-94
SESN3	Sestrin 3	protection against oxidative stress; negative regulation of mTOR pathway		-1.55494		7.30988e-25
SH3TC2	SH3 Domain And Tetratricopeptide Repeats 2	signal transduction; adaptator protein		-1.08238		1.85375e-56
SHC4	SHC Adaptor Protein 4	signal transduction; adaptator protein		-1.26416		3.29156e-06
SHISA3	Shisa Family Member 3	signal transduction; adaptator protein; Wnt pathway		-2.05181		3.25387e-114
SLC2A12	Solute Carrier Family 2 Member 12	glucose transport		-1.49519		1.02596e-41
SLC9A3R1	SLC9A3 Regulator 1	signal transduction		-1.03142		1.68512e-141
SLITRK5	SLIT And NTRK Like Family Member 5	neurite-modulating activity		-1.02209		9.40034e-17
SMAD6	SMAD Family Member 6	signal transduction		-1.26719		3.48394e-39
SNED1	Sushi, Nidogen And EGF Like Domains 1	signal transduction		-1.19413		1.26539e-53
MTCL1 (SOGA2)	Microtubule Crosslinking Factor 1	microtubules regulation		-1.03098		1.43484e-98
SORBS2	Sorbin And SH3 Domain Containing 2	signal transduction; adaptator protein		-2.15004		6.15435e-37
SPRY1	Sprouty RTK Signaling Antagonist 1	signal transduction		-1.40743		7.10913e-78
SREBF1	Sterol Regulatory Element Binding Transcription Factor 1	Transcription factor; Regulation of lipid metabolism by Peroxisome proliferator-activated receptor alpha (PPARalpha)	-1.48707	-1.1939	0	3.30793e-199
SSC5D	Scavenger Receptor Cysteine Rich Family Member With 5 Domains	extracellular matrix binding		-1.10396		0.000236849
ST3GAL5	ST3 Beta-Galactoside Alpha-2,3-Sialyltransferase 5	Glycosphingolipid biosynthesis		-1.17249		3.20171e-78
ST8SIA4	ST8 Alpha-N-Acetyl-Neuraminide Alpha-2,8-Sialyltransferase 4	protein glycosylation		-1.00328		8.64151e-21
STARD4	StAR Related Lipid Transfer Domain Containing 4	sterol transport; cholestreol homeostasis	-1.00998		2.00836e-108
STRA6	Signaling Receptor And Transporter Of Retinol STRA6	retinol transporter	-1.07631		3.3202e-18
TCF7L1	Transcription Factor 7 Like 1	Transcription factor; Wnt signaling		-1.23031		2.7046e-26
TENM1	Teneurin Transmembrane Protein 1	signal transduction		-1.10225		1.05917e-40
TET1	Tet Methylcytosine Dioxygenase 1	DNA demetylation		-1.49215		5.0479e-20
TGFB3	Transforming Growth Factor Beta 3	signal transduction; growth factor		-1.04603		7.35993e-20
TMEM191C	Transmembrane Protein 191C	-	-1.07865		0.000164269
TMEM217	Transmembrane Protein 217	-		-1.02417		1.23893e-05
TMPO-AS1	TMPO Antisense RNA 1	LncRNA		-1.04575		8.72102e-27
TMPRSS9	Transmembrane Serine Protease 9	cell invasion	-1.4622	-1.14031	6.17057e-11	3.2591e-07
TNFAIP8L1	TNF Alpha Induced Protein 8 Like 1	signal transduction; negative regulator of mTOR pathway		-1.09761		2.82195e-70
TRAC	T Cell Receptor Alpha Constant	signal transduction; immune response		-1.15687		6.94546e-06
TRIB2	Tribbles Pseudokinase 2	signal transduction		-1.00387		2.3649e-116
TRIM29	Tripartite Motif Containing 29	Transcription factor; macrophage activation		-1.32884		1.88275e-15
TXK	TXK Tyrosine Kinase	signal transduction; immune response		-1.06184		2.42334e-06
VAT1L	Vesicle Amine Transport 1 Like	synaptic vesicular transport		-1.49425		1.92114e-10
CCN5 (WISP2)	Cellular Communication Network Factor 5	signal transduction; Wnt pathway	-1.11201		0.000700219
WNT9A	Wnt Family Member 9A	signal transduction; Wnt pathway		-1.04978		7.56203e-27
WT1	Wilms' Tumor-1 Transcription Factor	Transcription factor; cell proliferation; tumor suppressor		-1.81426		3.8002e-09
ZNF608	Zinc Finger Protein 608	Transcription factor		-1.04287		4.37318e-49
ZSWIM5	Zinc Finger SWIM-Type Containing 5	-		-1.10453		2.80965e-29
*red italicized acronyms correspond to former gene name.
**LncRNA, long non-coding RNA; LincRNA, long intergenic non-coding RNA.
***Highlighted gene names and Log2 fold change values correspond to genes that were upregulated both at 12h and 24h.
