# Supplementary material for: Transcriptomic Response of Breast Cancer Cells MDA-MB-231 to Docosahexaenoic Acid: Downregulation of Lipid and Cholesterol Metabolism Genes and Upregulation of Genes of the Pro-Apoptotic ER-Stress Pathway
Source: Int J Environ Res Public Health. 2020 May 25;17(10):3746. doi: 10.3390/ijerph17103746 (PMC7277693; doi:10.3390/ijerph17103746)
Supplement: Supplementary file 1 [file ijerph-17-03746-s001.zip › Chenais_Supplementary_Table_S4.xlsx]

## Sheet: Table S4
Supplementary Table S4. Gene Ontology classification of upregulated (red) and downregulated (green) genes after 24h of DHA treatment.
Genes	GeneOntology' ID and Process name	number of genes	gene group	percentage %	P-value	Benjamini and Hochberg (FDR)
1) Lipid and sterol metabolisms
INSIG1; HMGCR; FDFT1; LSS; HMGCS1; MVK; IDI1; DHCR24; MSMO1; DHCR7;	GO:0006695~cholesterol biosynthetic process	10	36	27.7778	2.91873e-10	4.01471e-07
MVK; IDI1; HMGCS1; HMGCR; FDFT1;	GO:0008299~isoprenoid biosynthetic process	5	14	35.7143	3.40185e-06	0.0005505
MSMO1; CH25H; XBP1; FASN; OLAH;	GO:0006633~fatty acid biosynthetic process	5	49	10.2041	0.000640237	0.0238012
FASN; FDFT1; GPT2; OLAH;	GO:0009058~biosynthetic process	4	27	14.8148	0.000638869	0.0238012
SCD; FADS2; ELOVL3;	GO:0006636~unsaturated fatty acid biosynthetic process	3	11	27.2727	0.000687212	0.0245522
FASN; OLAH;	GO:0004320~oleoyl-[acyl-carrier-protein] hydrolase activity	2	2	100	0.00096894	0.0292918
FASN; OLAH;	GO:0016295~myristoyl-[acyl-carrier-protein] hydrolase activity	2	2	100	0.00096894	0.0292918
FASN; OLAH;	GO:0016296~palmitoyl-[acyl-carrier-protein] hydrolase activity	2	2	100	0.00096894	0.0292918
LIPG; GPCPD1; FADS2; CH25H; LDLR; SREBF1; SLC16A1; HMGCS1;	GO:0006629~lipid metabolic process	8	149	5.36913	0.000995863	0.0297579
FDFT1; SREBF1; OLAH;	GO:0008610~lipid biosynthetic process	3	14	21.4286	0.00124764	0.0327582
DHCR24; DHCR7;	GO:0033489~cholesterol biosynthetic process via desmosterol	2	4	50	0.0023814	0.0467944
DHCR24; DHCR7;	GO:0033490~cholesterol biosynthetic process via lathosterol	2	4	50	0.0023814	0.0467944
SCD; FADS2;	GO:0004768~stearoyl-CoA 9-desaturase activity	2	3	66.6667	0.00160118	0.0367071
AKR1B10; AKR1C1; AKR1C3	GO:0047718~indanol dehydrogenase activity	2	3	66.6667	0.00160118	0.0367071
IL1B; EDN1; SREBF1; PDK4;	GO:0071398~cellular response to fatty acid	4	21	19.0476	0.000272918	0.0134071
2) Cell growth/proliferation
SPRY1; SLC9A3R1; WNT9A; EREG; KLF4; SMAD6; PPP1R15A; IL1A; IL1B; TGFB3; BMP4; WT1; WARS1; PTGS2; CDKN2C; IL24; RPS6KA2; DHCR24; DLEC1; GPER1; TENM1;	GO:0008285~negative regulation of cell proliferation	21	389	5.39846	1.0038e-07	3.45182e-05
CACNA1A; NUPR1; EDN1; SLC3A2; TGFB3; XBP1; NDNF;	GO:0016049~cell growth	7	57	12.2807	1.79886e-05	0.00206194
ERN1; HMOX1; XBP1; CD34;	GO:0001935~endothelial cell proliferation	4	18	22.2222	0.00016269	0.00952255
DDIT3; GAS2L1; ERN1; PPP1R15A; CALR; IL12A; CDKN2C; MAP2K6; DHCR24;	GO:0007050~cell cycle arrest	9	144	6.25	0.000169243	0.00969977
EREG; HMGCR; EDN1; HMOX1; BMP4; PTGS2;	GO:0048661~positive regulation of smooth muscle cell proliferation	6	61	9.83607	0.000221729	0.0117303
TGFB3; CXCL2; CXCL3; ERBB3; GRPR; TXK; BRICD5; ARHGEF2; DHCR7;	GO:0042127~regulation of cell proliferation	9	176	5.11364	0.000682376	0.0245522
KLF4; HMOX1; IL12A; TRIB1;	GO:0048662~negative regulation of smooth muscle cell proliferation	4	33	12.1212	0.00126222	0.0327582
SHC4; FGFR3; EREG; CSF2; EDN1; CSF3; CNTF; CALR; IL24; EPGN; TET1; GPER1; ARNT2; HOXC10; APLN;	GO:0008284~positive regulation of cell proliferation	15	462	3.24675	0.00141732	0.0351264
NUPR1; BMP4; PTGS2; RPS6KA2;	GO:0045786~negative regulation of cell cycle	4	37	10.8108	0.00185904	0.040589
3) Apoptosis
ERN1; PPP1R15A; CEBPB; XBP1; ATF4; DDIT3; TRIB3; CHAC1;	GO:0070059~intrinsic apoptotic signaling pathway in response to endoplasmic reticulum stress	8	32	25	3.67897e-08	1.68681e-05
CACNA1A; NGF; HMOX1; TGFB3; CEBPB; C5AR1; ERBB3; BDNF; CNTF; AARS; MEF2C; UNC5B; NDNF;	GO:0043524~negative regulation of neuron apoptotic process	13	130	10	4.46291e-08	1.75392e-05
NUPR1; PPP1R15A; NGF; IL1B; TGFB3; BMP4; ATF4; WT1; PTGS2; MAP2K6; SQSTM1; RPS6KA2; CSRNP3; ARHGEF2; GPER1;	GO:0043065~positive regulation of apoptotic process	15	300	5	1.61244e-05	0.00202551
IL1A; IL1B; KITLG;	GO:0035234~ectopic germ cell programmed cell death	3	8	37.5	0.000320559	0.0149467
SMAD6; NGF; ASNS; HSPA5; BMP4; XBP1; WT1; BCL3; PLK1; NKX3-2; SQSTM1; DHCR24; AMIGO2; ANGPTL4; ARNT2;	GO:0043066~negative regulation of apoptotic process	15	455	3.2967	0.00122615	0.0327582
IL1A; IL1B; KITLG; ERBB3;	GO:0097192~extrinsic apoptotic signaling pathway in absence of ligand	4	33	12.1212	0.00126222	0.0327582
IL1A; IL1B; CSF2; UNC5B;	GO:2001240~negative regulation of extrinsic apoptotic signaling pathway in absence of ligand	4	34	11.7647	0.00139658	0.0350949
BMP4; XBP1; GPER1;	GO:2000353~positive regulation of endothelial cell apoptotic process	3	15	20	0.00148299	0.036291
SLC9A3R1; KLF4; DDIT3; GPER1;	GO:0051898~negative regulation of protein kinase B signaling	4	36	11.1111	0.00169463	0.0382125
4) Cell adhesion, migration and invasion
TRIB3; INSIG1; MMP11; DDIT3; TRIB2; GPER1;	GO:0045599~negative regulation of fat cell differentiation	6	42	14.2857	3.34584e-05	0.00328729
COL1A1; SLC3A2; CD34; SLC16A1; OLR1; SLC7A5; PDE4B; TREM1; SLC7A11;	GO:0050900~leukocyte migration	9	116	7.75862	3.55488e-05	0.00337223
EREG; IL1B; TGFB3; BMP4; ERBB3; IL24; NOG;	GO:0042060~wound healing	7	83	8.43373	0.000162677	0.00952255
OLFML2B; WNT9A; ADAMTS4; ECM2; BMP4; PI3; MMP11; CALR; COL9A3; NDNF; ANGPTL4; FLRT1;	GO:0005578~proteinaceous extracellular matrix	12	258	4.65116	0.00021322	0.0117303
IL1B; EDN1; CXCL3; C5AR1; PDE4B; TREM1;	GO:0030593~neutrophil chemotaxis	6	63	9.52381	0.000260684	0.0130389
OLFML2B; ECM2; COL1A1; SERPINE1; BCL3; ITGA7; LAMB3; COL9A3; DDR2; NDNF;	GO:0030198~extracellular matrix organization	10	193	5.18135	0.00031582	0.0149467
IL1B; CXCL2; CXCL3; C5AR1;	GO:0090023~positive regulation of neutrophil chemotaxis	4	23	17.3913	0.000371044	0.0170124
SLC9A3R1; SERPINE1; NKX2-1; IL24; NOG; DACH1;	GO:0030336~negative regulation of cell migration	6	91	6.59341	0.00159219	0.0367071
5) Angiogenesis
EREG; SERPINE1; HMOX1; XBP1; WARS; PTGS2; EPHB3; EPGN; ADM2; UNC5B; NDNF; ANGPTL4;	GO:0001525~angiogenesis	12	221	5.42986	5.32817e-05	0.00418794
IL1A; IL1B; SERPINE1; HMOX1; C5AR1; CD34; ADM2; ANGPTL4;	GO:0045766~positive regulation of angiogenesis	8	108	7.40741	0.000130308	0.00814718
6) ER-stress and UPR
ASNS; HSPA5; ATF4; DDIT3; HERPUD1;	GO:0036499~PERK-mediated unfolded protein response	5	12	41.6667	1.84905e-06	0.000317921
HSPA5; CEBPB; XBP1; ATF4; DDIT3;	GO:1990440~positive regulation of transcription from RNA polymerase II promoter in response to endoplasmic reticulum stress	5	12	41.6667	1.84905e-06	0.000317921
HSPA5; XBP1; CALR; DDIT3;	GO:0036500~ATF6-mediated unfolded protein response	4	9	44.4444	1.74247e-05	0.00206194
HSPA5; SDF2L1; DNAJB11; HYOU1;	GO:0034663~endoplasmic reticulum chaperone complex	4	11	36.3636	3.25952e-05	0.00328729
WARS; MARS; GARS; IARS; AARS; SARS;	GO:0006418~tRNA aminoacylation for protein translation	6	40	15	2.60963e-05	0.00287164
PPP1R15A; STC2; HSPA5; XBP1; CTH; AARS;	GO:0030968~endoplasmic reticulum unfolded protein response	6	42	14.2857	3.34584e-05	0.00328729
CEBPB; DDIT3;	GO:0036488~CHOP-C/EBP complex	2	2	100	0.00096894	0.0292918
6) Signal transduction pathways
INHBB; TGFB3; BMP4; INHBE; GDF15;	GO:0060395~SMAD protein signal transduction	5	59	8.47458	0.00139044	0.0350949
INHBB; TGFB3; BMP4; INHBE; GDF15;	GO:0010862~positive regulation of pathway-restricted SMAD protein phosphorylation	5	48	10.4167	0.000587067	0.0227468
TRIB2; TRIB3; TRIB1;	GO:0043405~regulation of MAP kinase activity	3	9	33.3333	0.000423349	0.0181974
TRIB2; TRIB3; TRIB1;	GO:0031434~mitogen-activated protein kinase kinase binding	3	16	18.75	0.00174438	0.0387
SPRY1; SLC9A3R1; KLF4; GPER1; ERRFI1;	GO:0070373~negative regulation of ERK1 and ERK2 cascade	5	53	9.43396	0.000889632	0.0292918
PDE5A; EDN1; KITLG; EPGN; TENM1;	GO:0043406~positive regulation of MAP kinase activity	5	55	9.09091	0.00103845	0.0297579
SPRY1; IL1B; HMGCR; BMP4;	GO:0043407~negative regulation of MAP kinase activity	4	38	10.5263	0.00203417	0.0433798
GATSL2; SESN2; SESN3;	GO:1904262~negative regulation of TORC1 signaling	3	9	33.3333	0.000423349	0.0181974
PIK3R3; KLF4;	GO:0035014~phosphatidylinositol 3-kinase regulator activity	2	4	50	0.0023814	0.0467944
8) miscellaneous
PSPH; PHGDH; PSAT1;	GO:0006564~L-serine biosynthetic process	3	4	75	7.06492e-05	0.00512335
KLF4; BCL3;	GO:0045415~negative regulation of interleukin-8 biosynthetic process	2	4	50	0.0023814	0.0467944
EDN1; GPER1;	GO:0071389~cellular response to mineralocorticoid stimulus	2	4	50	0.0023814	0.0467944
SESN3; SESN2;	GO:1901031~regulation of response to reactive oxygen species	2	4	50	0.0023814	0.0467944
KCNK3; STC2; EDN1; HMOX1; PTGS2; EIF4EBP1; NDNF; HYOU1;	GO:0071456~cellular response to hypoxia	8	101	7.92079	8.4214e-05	0.00594033
RCSD1; ARHGEF2; ERRFI1;	GO:0071474~cellular hyperosmotic response	3	7	42.8571	0.000235372	0.0119909
TRIB3; TRIB2; TRIB1;	GO:0055106~ubiquitin-protein transferase regulator activity	3	3	100	4.07596e-05	0.00373765
NGF; PCSK5;	GO:0032455~nerve growth factor processing	2	4	50	0.0023814	0.0467944
